# Supplementary material for: Simultaneous Determination of As, Bi, Sb, Se, Te, Hg, Pb and Sn by Small-Sized Electrothermal Vaporization Capacitively Coupled Plasma Microtorch Optical Emission Spectrometry Using Direct Liquid Microsampling
Source: Molecules. 2021 Apr 30;26(9):2642. doi: 10.3390/molecules26092642 (PMC8124486; doi:10.3390/molecules26092642)
Supplement: Supplementary file 1 [file molecules-26-02642-s001.zip]

Archive with 1 entries (1 files):
- molecules-1186897-supplementary.pdf
